# Supplementary material for: Oxytocin-Selective Nanogel Antibody Mimics
Source: Int J Mol Sci. 2022 Feb 25;23(5):2534. doi: 10.3390/ijms23052534 (PMC8909970; doi:10.3390/ijms23052534)
Supplement: Supplementary file 1 [file ijms-23-02534-s001.zip]

Archive with 1 entries (1 files):
- ijms-1599279-Supplementary.pdf
